# Supplementary material for: Potential Biomarkers to Distinguish Type 1 Myocardial Infarction in Troponin-Elevated Diseases
Source: Int J Mol Sci. 2023 Apr 30;24(9):8097. doi: 10.3390/ijms24098097 (PMC10179038; doi:10.3390/ijms24098097)
Supplement: Supplementary file 1 [file ijms-24-08097-s001.zip]

Archive with 1 entries (1 files):
- ijms-2334855-supplementary.pdf
